# Supplementary material for: Proangiogenic and Collagen-Promoting Effects of a 70% Ethanol Extract of Grateloupia angusta in Cutaneous Wound Models
Source: Int J Mol Sci. 2026 Mar 30;27(7):3138. doi: 10.3390/ijms27073138 (PMC13073458; doi:10.3390/ijms27073138)
Supplement: Supplementary file 1 [file ijms-27-03138-s001.zip]

Archive with 1 entries (1 files):
- ijms-4081868-supplementary.pdf
